# Supplementary material for: Three-Dimensional Evaluation of the Cytotoxicity and Antibacterial Properties of Alpha Lipoic Acid-Capped Silver Nanoparticle Constructs for Oral Applications
Source: Nanomaterials (Basel). 2023 Feb 12;13(4):705. doi: 10.3390/nano13040705 (PMC9958703; doi:10.3390/nano13040705)
Supplement: Supplementary file 1 [file nanomaterials-13-00705-s001.zip]

Archive with 1 entries (1 files):
- nanomaterials-2199213-supplementary.pdf
